# Supplementary material for: (aS)-Glucosciadopitysin, a New Biflavonoid Glycoside from the Leaves of Ginkgo biloba and Osteogenic Activity of Bioflavonoids
Source: Plants (Basel). 2025 Jan 17;14(2):261. doi: 10.3390/plants14020261 (PMC11768450; doi:10.3390/plants14020261)
Supplement: Supplementary file 1 [file plants-14-00261-s001.zip]

Archive with 1 entries (1 files):
- plants-3298532-supplementary.pdf
